# Supplementary material for: Complex Formation between the Transcription Factor WRKY53 and Antioxidative Enzymes Leads to Reciprocal Inhibition
Source: Antioxidants (Basel). 2024 Mar 5;13(3):315. doi: 10.3390/antiox13030315 (PMC10967774; doi:10.3390/antiox13030315)
Supplement: Supplementary file 1 [file antioxidants-13-00315-s001.zip]

Archive with 4 entries (4 files):
- Supplemental Figures S1-S4.pdf
- Supplemental Table S1-soil composition.xlsx
- Supplemental table S2-LCMS-MS WRKY53_CAT_APX_SOD.xlsx
- Supplemental table S3-BiFC_WRKY53_CAT_APX_SOD.xlsx
