# Supplementary material for: Complex Formation between the Transcription Factor WRKY53 and Antioxidative Enzymes Leads to Reciprocal Inhibition
Source: Antioxidants (Basel). 2024 Mar 5;13(3):315. doi: 10.3390/antiox13030315 (PMC10967774; doi:10.3390/antiox13030315)
Supplement: Supplementary file 1 [file antioxidants-13-00315-s001.zip › Supplemental Table S1-soil composition.xlsx]

## Sheet: Sheet1
Nutrient contents of standard soil "CL Topf" (Patzer Erden, Art.Nr.: 10-00300)
general composition: natural tone, peat soil (clay content high, fine texture)
content	value	note
pH (CaCl2)	5.8
nitrogen mg/l	340
phophate mg/l	380
Potasium mg/l	420
Sulphur mg/l	200
Magnesium mg/l	700
mineral nutriment g/l	2.5	( low-chloride content <1% )
micro elements
Fe	0.1%	chelated
Mn	0.1%
Cu	0.02%	chelated
B	0.02%
Mo	0.015%
Zn	0.007%
