# Supplementary material for: Complex Formation between the Transcription Factor WRKY53 and Antioxidative Enzymes Leads to Reciprocal Inhibition
Source: Antioxidants (Basel). 2024 Mar 5;13(3):315. doi: 10.3390/antiox13030315 (PMC10967774; doi:10.3390/antiox13030315)
Supplement: Supplementary file 1 [file antioxidants-13-00315-s001.zip › Supplemental table S2-LCMS-MS WRKY53_CAT_APX_SOD.xlsx]

## Sheet: Sheet1
Antioxidative enzymes detected by LC/MS-MS of immunoprecipitated proteins using anti-WRKY53 antibodies
					I) with crosslinking				I) without crosslinking				II) with crosslinking				II) without crosslinking
Protein names	Gene names	Mol. weight [kDa]	Sequence length (AA)		No. Pep-tides	sequencecoverage in %	intensity	iBAQ	No. Pep-tides	sequencecoverage in %	intensity	iBAQ	No. Pep-tides	sequencecoverage in %	intensity	iBAQ	No. Pep-tides	sequencecoverage in %	intensity	iBAQ
Catalase-2	CAT2 (At4g35090)	56.931	492	4w	1	3	0	0	11	30.2	398440000	14230000	2	5.1	0	0	5	10.4	41115000	1027900
				6w	4	11.2	5043900	180140	n.a.				5	10.6	33532000	838300	2	4.3	8618200	215460
				8w	4	12	19133000	683310	n.a.				6	13.2	118540000	2963500	6	12	435900000	10897000
Catalase-3	CAT3 (At1g20620)	56.695	492	4w	5	13.4	16527000	569900	14	34.8	1643600000	56677000	3	7.5	27064000	676600	6	13.2	154950000	3873700
				6w	14	42.3	831360000	28667000	n.a.				5	11.6	77916000	1947900	1	2.2	39247000	981180
				8w	14	43.3	1742400000	60083000	n.a.				12	29.5	1006300000	25159000	15	39.8	5208900000	130220000
Catalase-1	CAT1 (At1g20630)	56.761	492	4w	0				0				1	2.8	0	0	2	4.5	0	0
				6w	0				n.a.				2	4.5	0	0	0
				8w	0				n.a.				3	6.7	6659700	166490	4	8.9	0	0
Superoxide dismutase [Cu-Zn] 2, chloroplastic	CSD2 (At2g28190)	22.244	216	4w	0				0								0
				6w	0				n.a.								0
				8w	0				n.a.								3	24.1	183650000	16695000
Superoxide dismutase [Fe] 1, chloroplastic	FSD1 (At4g25100)	23.791	212	4w	0				2	10.2	36881000	4610100	0				0	0	0	0
				6w	1	5.9	2092200	261520	n.a.				0				1	3.8	8843900	736990
				8w	1	5.9	1912700	239090	n.a.				2	9	36524000	3043700	6	36.8	1080200000	90013000
Superoxide dismutase [Fe] 2, chloroplastic	FSD2 (At5g51100)	25.813	230	4w	0				1	5.2	7346900	612240					0
				6w	0				n.a.								0
				8w	0				n.a.								0
Superoxide dismutase [Mn] 1, mitochondrial	MSD1 (At3g10920)	25.344	230	4w	0				3	14.8	86167000	7833400	0				0
				6w	0				n.a.				0				1	6.5	3024600	201640
				8w	0				n.a.				2	10	49584000	3305600	6	23.5	835150000	55676000
L-ascorbate peroxidase 3, peroxisomal	APX3 (At4g35000)	31.585	287	4w	0				4	15	106880000	5343900	0				0
				6w	0				n.a.				0				0
				8w	0				n.a.				0				3	11.8	120860000	5036000
L-ascorbate peroxidase 6, cytosolic	APX6 (At4g32320)	36.239	329	4w	0				0				0				0
				6w	0				n.a.				0				0
				8w	0				n.a.				0				1	3.3	43962000	2313800
L-ascorbate peroxidase 1, cytosolic	APX1 (At1g07890)	27.52	249	4w	0				4	24.1	315320000	17518000	0				2	9.2	19299000	964960
				6w	0				n.a.				0				0
				8w	0				n.a.				3	14.1	43623000	2181100	9	37.3	1127100000	56356000
L-ascorbate peroxidase T, chloroplastic	tAPX (At1g77490)	45.643	421	4w	0				2	4.3	28780000	1151200	0				0
				6w	0				n.a.				0				0
				8w	0				n.a.				2	4.3	7525200	242750	7	16.9	278650000	8988800
Workflow with crosslinking:
· Short gel purification SDS PAGE.
· In-gel digestion with Trypsin.
· LC-MS/MS analysis on a Proxeon Easy-nLC coupled to OrbitrapElite, method: 130min, Top15, CID.
· Processing of data using MaxQuant software (Version 1.5.2.8. with integrated Andromeda Peptid search engine). The spectra were searched against an Arabidopsis thaliana database (UP000006548_3702_complete_20151023.fasta) using the dependent peptides search function.
Workflow without crosslinking:
· Short gel purification SDS PAGE.
· In-gel digestion with Trypsin.
· LC-MS/MS analysis on a Proxeon Easy-nLC coupled to QExHF; method: 60min fast, Top12, HCD.
· Processing of data using MaxQuant software (Version 1.5.2.8. with integrated Andromeda Peptid search engine). The spectra were searched against an Arabidopsis thaliana database (UP000006548_3702_complete_2017-12-20.fasta) using the dependent peptides search function.
The data were processed with a setting of 1% for the FDR (False Discovery Rate), i.e. with an estimation that 1% of all identifications are false-positive (Posterior Error Probability; Käll L, Storey JD, MacCross MJ, Noble WS: Posterior error probabilities and false discovery rates: two sides of the same coin. J Proteome Res 7:40-44 (2007)).
· Number of identified peptides in each gel band
· Intensities of each protein group in each gel band (but these intensities do only give semi-quantitative conclusions!!)
· iBAQ values of each protein group (Schwanhausser et al., 2011)
