# Supplementary material for: Complex Formation between the Transcription Factor WRKY53 and Antioxidative Enzymes Leads to Reciprocal Inhibition
Source: Antioxidants (Basel). 2024 Mar 5;13(3):315. doi: 10.3390/antiox13030315 (PMC10967774; doi:10.3390/antiox13030315)
Supplement: Supplementary file 1 [file antioxidants-13-00315-s001.zip › Supplemental table S3-BiFC_WRKY53_CAT_APX_SOD.xlsx]

## Sheet: Tabelle1
Bimolecular Fluorescence Complementation in transiently transformed Arabidopsis protoplasts
	% Yellow fluorescent protoplast (BiFC) of total transformed protoplasts in three independent transfomation experiments
Inserts in the 2in1-BiFC-vector*	Experiment 1	Experiment 2	Experiment 3
WRKY53-WRKY53 (positive control)	8.57	13.04	16.24
WRKY53-CAT2	8.33	8	4.41
CAT2-WRKY53	9.54	24	4.05
WRKY53-CAT3	7.91	21.43	1.15
CAT3-WRKY53	9.28	9.46	3.31
SOD1-WRKY53	18.5	20.59	16.67
WRKY53-SOD1	2.51	9.41	0
APX1-WRKY53	16.34	21.95	13.24
WRKY53-APX1	24.09	24	10
* the coding sequences of the mentioned proteins were cloned in the 2in1-BiFC-vector
as N-terminal fusions to the two parts of the yellow flueorescent protein (YFP).
These fusion proteins with either the N-terminal or the C-terminal half of YFP
are expressed under the control of the 35S promoter, respectively.
If the two fusion proteins are expressed in protoplasts and are able to interact,
the two halfs of the YFP are brought in close proximity allowing yellow fluorescence.
Red fluorescent protein (RFP) is co-transformed on the same vector as control for successful transformation
